# Supplementary material for: Femoral nonunion with segmental bone defect treated by distraction osteogenesis with monolateral external fixation
Source: J Orthop Surg Res. 2017 Nov 25;12:183. doi: 10.1186/s13018-017-0684-y (PMC5702156; doi:10.1186/s13018-017-0684-y)
Supplement: Additional file 1: — This is the raw data.(XLSX 14 kb) [file 13018_2017_684_MOESM1_ESM.xlsx]

## Sheet: Sheet1
number	age	sex	initial time from injury(months)	close or open fracture	operation			deformities			type of nonunions		follow-up time(months)	Duration of DOG(days)	healing time(months)	evaluation of fracture healing	evaluation of function	complications
					plate	IM	Ext.Fix	angulation	rotation	shoetening	aseptic	septic						pin tract infection	axial deviation	docking site nonunions	knee joint stiffness	osteogenesis insufficient in the distraction area	refracture	loose external fixation pins
1	26	M	14	close	＋					6		＋	20	60	7	excellent	excellent
2	76	M	14	open			＋	＋		6		＋	24	65	7	good	fair				＋
3	44	M	12	open		＋		＋	＋	6		＋	28	61	7	good	fair				＋
4	50	M	30	close	＋					10		＋	36	110	12	excellent	excellent
5	34	M	41	open			＋	＋		12		＋	34	125	15	excellent	good	＋
6	56	M	10	close	＋					7	＋		30	78	10	excellent	excellent	＋
7	41	M	14	close		＋			＋	6	＋		21	61	7	excellent	excellent
8	43	M	21	open		＋				8		＋	32	80	12	excellent	excellent
9	37	M	36	close	＋					11	＋		26	115	14	good	fair	＋			＋
10	39	M	30	open			＋	＋	＋	12		＋	27	125	14	excellent	good	＋			＋
11	30	M	38	open		＋				14		＋	28	140	17	good	fair	＋			＋
12	44	M	60	close		＋			＋	17		＋	36	191	20	fair	poor	＋	＋	＋	＋	＋		＋
13	55	M	48	open		＋				15		＋	48	160	20	excellent	good	＋
14	29	M	15	open			＋	＋		10		＋	60	110	15	excellent	excellent			＋			＋
15	32	M	17	open		＋				10		＋	50	110	14	good	fair				＋
16	35	M	25	close	＋					8	＋		24	90	12	excellent	excellent
17	46	M	21	close		＋		＋	＋	8		＋	24	90	13	excellent	excellent
18	48	M	13	close		＋			＋	13		＋	50	140	15	excellent	good	＋		＋
19	41	M	10	open		＋			＋	6		＋	36	70	7	excellent	excellent
20	34	M	25	open			＋	＋	＋	11		＋	36	118	14	excellent	excellent	＋
21	34	M	28	close		＋				10		＋	48	115	15	excellent	excellent	＋
22	37	M	18	open		＋				16	＋		40	180	19	fair	poor	＋	＋		＋			＋
23	40	M	16	open			＋		＋	6		＋	21	65	8	excellent	excellent
24	41	M	15	open		＋			＋	7		＋	24	77	10	excellent	excellent
25	42	M	23	open		＋				8	＋		36	90	10	excellent	excellent
26	55	M	20	open		＋				8		＋	39	85	11	excellent	excellent
27	51	M	45	open			＋	＋		15		＋	60	165	20	fair	poor	＋		＋	＋	＋
28	52	M	17	open			＋			8		＋	30	90	10	excellent	excellent
29	40	M	20	open		＋				9		＋	36	105	13	excellent	excellent	＋
30	57	M	19	open			＋			10		＋	30	110	13	excellent	good	＋			＋
31	60	M	20	open		＋				10		＋	48	130	14	good	fair	＋			＋
32	31	F	19	open			＋	＋	＋	11		＋	36	120	16	excellent	good	＋			＋
33	38	F	24	open			＋		＋	12		＋	24	125	14	excellent	good	＋
34	44	F	22	close	＋				＋	10	＋		24	110	13	excellent	excellent	＋
35	49	F	21	open		＋			＋	6		＋	30	70	9	excellent	excellent
36	51	F	30	close		＋				8		＋	40	87	11	excellent	excellent
37	53	F	15	open		＋				10		＋	48	115	13	excellent	excellent	＋
38	55	F	20	close	＋					15	＋		36	160	19	fair	poor	＋	＋	＋	＋
39	50	F	36	open			＋	＋		14		＋	48	160	17	fair	fair	＋			＋
40	41	F	22	open			＋	＋	＋	13		＋	36	140	17	excellent	good	＋
41	39	F	16	open		＋				11		＋	24	125	14	excellent	good	＋
